# Supplementary material for: Changes in the Physicochemical Properties of Chia (Salvia hispanica L.) Seeds during Solid-State and Submerged Fermentation and Their Influence on Wheat Bread Quality and Sensory Profile
Source: Foods. 2023 May 23;12(11):2093. doi: 10.3390/foods12112093 (PMC10252298; doi:10.3390/foods12112093)
Supplement: Supplementary file 1 [file foods-12-02093-s001.zip]

Archive with 7 entries (7 files):
- ed_Supplementary File S4_Method for hardness and acrylamide determination_v1.pdf
- ed_Supplementary File S5_Method for volatile compounds_v1.pdf
- ed_Supplementary File S6_sensory analysis of bread_v1.pdf
- ed_Supplementary File S7_Volatile compounds_v1.pdf
- Supplementary File S1_Method of LAB counts_v1.pdf
- Supplementary File S2_Method for biogenic amines_v1.pdf
- Supplementary File S3_Method for fatty acids determination_v1.pdf
